# Supplementary material for: Vitamin D as a Modifiable Risk Factor for Juvenile Idiopathic Arthritis: A Systematic Review and Meta-analysis of Observational Studies Comparing Baseline Vitamin D in Children with JIA to Individuals Without
Source: Nutr Rev. 2024 Oct 25;83(7):e1362–71. doi: 10.1093/nutrit/nuae148 (PMC12166184; doi:10.1093/nutrit/nuae148)
Supplement: nuae148_Supplementary_Data [file nuae148_supplementary_data.zip]

Archive with 3 entries (2 files):
- nuae148_Supplementary_Data/
- nuae148_Supplementary_Data/S1.xlsx
- nuae148_Supplementary_Data/S2.docx
