# Supplementary material for: Vitamin D as a Modifiable Risk Factor for Juvenile Idiopathic Arthritis: A Systematic Review and Meta-analysis of Observational Studies Comparing Baseline Vitamin D in Children with JIA to Individuals Without
Source: Nutr Rev. 2024 Oct 25;83(7):e1362–71. doi: 10.1093/nutrit/nuae148 (PMC12166184; doi:10.1093/nutrit/nuae148)
Supplement: nuae148_Supplementary_Data [file nuae148_supplementary_data.zip › nuae148_Supplementary_Data/S1.xlsx]

## Sheet: Search strategy
Table S1. Search strategy for databases
Database	Date of search	Search terms for Vit D & JIA (joined by AND)		Total results
MEDLINE (Ovid)	2023-02-02	Vitamin D/ OR Vitamin D Deficiency/ OR (Vitamin D OR hypovitaminosis D OR avitaminosis D OR 25-hydroxyvitamin D OR 25-hydroxy vitamin D OR 25 hydroxy vitamin D).tw,kf	juvenile rheumatoid arthritis/ OR systemic juvenile idiopathic arthritis/ OR (arthritis adj3 juvenile).tw,kf	90
EMBASE	2023-02-02	vitamin D/ OR vitamin D deficiency/ OR 25 hydroxyvitamin D/ OR (Vitamin D OR hypovitaminosis D OR avitaminosis D OR 25-hydroxyvitamin D OR 25-hydroxy vitamin D OR 25 hydroxy vitamin D).tw,kf	juvenile rheumatoid arthritis/ OR systemic juvenile idiopathic arthritis/ OR (arthritis adj3 juvenile).tw,kf	347
Scopus	2023-02-02	“Vitamin D” OR calciferol OR “hypovitaminosis D” OR “avitaminosis D” OR “25-hydroxyvitamin D” OR “25-hydroxy vitamin D” OR “25 hydroxy” OR “25 hydroxy vitamin D” OR 25(OH)D OR 25-OH	juvenile W/3 arthritis	41
CINAHL	2023-02-02	((MH "Arthritis, Juvenile Rheumatoid") OR (MH "Arthritis, Rheumatoid") OR (MH "Arthritis")) AND ((MH "Vit* D deficien*") OR (AB "25-hydroxyvitamin*") OR (AB "hypovitaminosis") OR (AB "rachitis") OR (AB "osteomalacia"))	Select: All child in age category	23
Web of Science	2023-02-02	Vitamin D OR hypovitaminosis D OR avitaminosis D OR 25-hydroxyvitamin D OR 25-hydroxy vitamin D OR 25 hydroxy OR 25 hydroxy vitamin D OR 25(OH)D OR 25-OH *Searched under topic	Juvenile NEAR/3 arthritis OR	154
Cochrane	2023-02-02	("Vitamin D" or "Vit D" or calciferol or "25-hydroxyvitamin D" or "25-hydroxy vitamin D"):ti,ab,kw	(juvenile near/3 arthritis):ti,ab,kw	11

## Sheet: Characteristics
Table S2. Summary Table of Characteristics of Included Studies
Author, year	Study Design	Study location	Duration of follow-up	Study source	Sample size (n), comparison if applicable	Study population (F:M, mean age/at onset ±sd)	How JIA was diagnosed	How vitamin D (25(OH)D) levels measured
Almalky M, 2020	Case-control	Egypt	NA	Pediatric Department, Zigazig University Hospital	JIA (18) vs controls (18)	JIA-9:9,6.81 ± 3.15 Controls - 10:8, 6.06 ± 2.18	estimated according to prevalence of JIA in Sharkia governorate and number of cases of JIA regularly followed up in Zagazig University Hospital	ELISA
Ćosićkić A, 2021	Retrospective & prospective cohort	Bosnia & Herzegovina	January 2018-January 2020	Department of Rheumatology,Immunology and Allergology of the Clinic for Children’s Diseases, University Clinical Center (UCC) Tuzla	JIA (51) vs controls (48)	27:24 median age: 6.0 (IQR: 2.6,12.6)	classification criteria of the International League of Associations for Rheumatology (ILAR)	ADVIA Centaur Assay
Dağdeviren-Çakır A, 2015	Cross-sectional	Turkey	Mar. 2013– Feb. 2014	Pediatric Rheumatology outpatient clinic of Cerrahpasa School of Medicine	JIA (64) vs controls (100)	JIA active – 41:23, 9.7±4.3; JIA remission: 35:18, 9.8±4.3	classification criteria of the International League of Associations for Rheumatology (ILAR)	LIAISON autoanalyzer with CLIA method
de Sousa Studart S, 2015	Cross-sectional	Brazil	May 2012 - April 2013	rheumatology outpatient clinics of the Hospital Universitário Walter Cantídio of the Faculty of Medicine of the Universidade Federal do Ceará and Hospital Geral de Fortaleza	JIA (50) vs controls (20)	31:19 8.3±4.3	classification criteria of the International League of Associations for Rheumatology (ILAR)	ELISA
Finch S, 2021	Retrospective cohort	Canada	2007-2012	Canadian Health Measures Survey; Biologically Based Outcome Predictors	JIA (164) vs controls (3987)	JIA(122:42) Control (1971:2016)	classification criteria of the International League of Associations for Rheumatology (ILAR)	ELISA
Sumi S, 2018	Cross-sectional	Bangladesh	July 2014 to December 2015	Pediatric rheumatology clinic of Bangabandhu Sheikh Mujib Medical University (BSMMU)	JIA (30) vs controls (30)	JIA(8.48) Control (8.63)	Clinically diagnosis by pediatric rheumatology clinic, Bangabandhu Sheikh Mujib	Chemiluminescence microp article immune assay (CMIA) using the analyzer Architect Abott, Ci 4100, USA 2012
Munekata R, 2013	Cross-sectional	Brazil	Sept 2008 to Nov 2008	Departamento de Pediatria / EPM - UNIFESP Unidade de Reumatologia Pedia´trica	JIA (30) vs controls (30)	30:30 9 years (3 to 16 years)	The bone mineral density of the spine (L1-L4) was measured by dual-energy X-ray absorptiometry (DXA) using a LunarTM DPX-MD plus densitometer (GE-Lunar Radiation Corporation, USA) equipped with pediatric software (version 8.5).	Electrochemiluminescence immunoassay using the commercial kit Elecsys 25(OH)D3 (USA) and serum intact PTH was determined by immunofluorometric using the same kit.
Sengler C, 2018	Prospective cohort	Germany	2010-2013	ICON, University of Munster	JIA (360) vs controls (360)	243:117 7.1±4.6 (among JIA patients)	classification criteria of the International League of Associations for Rheumatology (ILAR)	LIAISON 25 OH Vitamin D TOTAL Assay (direct competitive chemiluminescence immunoassay, DiaSorin Inc
Szymańska-Kałuża J, 2013	Case-control	Poland	2010 - 2012	Medical University of Lodz, Department of Pediatric Cardiology and Rheumatology	JIA (50) vs controls (28)	40:10 9.4±5.52	Edmonton Criteria	ELISA
Wulandari D, 2020	Case-control	Indonesia	May 2012 to April 2013	Rheumatology outpatient clinics of the Hospital Universitário Walter Cantídio of the Faculty of Medicine of the Universidade Federal do Ceará and Hospital Geral de Fortaleza	JIA (26) vs controls (25)	15:11 in JIA, 16:9 in control 12.92±1.62 in JIA, 10.65±2.68 in control	According to International League of Associations for Rheumatology (ILAR)	ELISA

## Sheet: Outcomes from Results
Table S3. Summary of Outcomes and Results
Author,Year	Statistical Methods Used	Relationship between Vitamin D and Juvenile Arthritis: Coefficient & CI	Study Conclusion	Additional predictors for Relationship between Vitamin D and Juvenile Arthritis:
Almalky M, 2020	Chi-squared test, Student’s t-test, ANOVA, Pearson correlation coefficient	OR=26.71 (2.88-248.03), p=0.001	In current study vitamin D levels were lower in cases than control. In cases it ranged from 13.8-32 ng/ml with a mean of 19.82 ± 6.02 while in control the group ranged from 19.6 – 34.2 ng/ml with a mean of 29.62 ± 4.44. Our study revealed that vitamin D was more deficient in patients with higher disease activity detected by JADAS 27 scoring system	Correlation between vitamin D level and number of joint affected, juvenile arthritis disease activity score (JADAS 27 score) and duration of treatment, : Relation between vitamin D status and type of disease
Ćosićkić A, 2021	Mann-Whitney, Kruskal Wallis test	JIA: 35.4 (23.1,78.7), control: 62.3 (22.8,77.2), stat sig difference p=0.036 - all medians +IQR	The median serum levels of 25(OH)D in children with JIA were 35.4 nmol/L and 62.3 nmol/L in the control group, with a statistically significant difference (P=0.036).	Vitamin D serum level was lower in the JIA group compared to the healthy control group (p=0.000). Among 26 JIA patients, 61.5% were deficient, 30.8% were insufficient, and 7.7% had normal vitamin D
Dağdeviren-Çakır A, 2015	Chi-squared test, Student’s t-test, One-way ANOVA (Tukey HSD), Mann-Whitney U, Kruskal Wallis test, Spearman and Pearson correlation analysis	Mean vitamin D (ng/mL): JIA(active): 18.9±11, JIA(remission): 18.6±9.2, controls: 26.71±10.54	The present study showed that serum 25(OH) vitamin D levels in both activation and remission periods were significantly lower in the patients with JIA compared to the healthy controls.	Similarly, we did not find any correlation between disease activity and serum 25(OH) vitamin D level. Furthermore, there was no correlation between vitamin D levels and the parameters used in assessing the disease activity (CRP, joints with arthritis, VAS) and drug regimens.
de Sousa Studart S, 2015	Student's t-test	JIA (n=50): 31.6±10, Controls(n=30): 30.4±5.7	twenty-six (52 %), 20 (40 %), and 4 (8 %) JIA patients were considered to have optimal, sufficient, and deficient 25OHD levels, respectively, whereas 11 (52 %) and 10 (48 %) controls had optimal and sufficient 25OHD levels, respectively, meaning no difference among those groups (P = 0.649).	Used different arthritis categories
Finch S, 2021	Average equivalence testing was used with differences between BBOP and CHMS cohorts considered significant at α= 0.05 if point estimates (mean values) did not lie within the estimated 95% confidence intervals for parameters from the respectively compared population.	6 to 16 year olds: controls(21.4 ± 0.567) JIA(25 ± 1.98) 3 to 5 year olds: (24 ± 0.566) JIA(28 ±3.83): 68.1 ± 1.8, 78.1 ± 6.3 (65.6– 90.5), 74.6 ± 1.8 (70.7 – 78.4), 88.8 ± 12.2 (63.0–114.6) nmol/L	In the 6 to 16 years age group, the mean 25(OH)D concentration was significantly higher in children with JIA than in the healthy control children. Among the older children, (ages 6-16 years) significantly more children with JIA compared to healthy control children were born in the fall (29% vs. 22%) and winter (33% vs. 24%); Older aged children with JIA who identified as White had significantly h…	NA
Sumi S, 2018	Unpaired student ‘t’ test Correlation	19.15ng/ml±6.05 (JIA) 26.44ng/ml±3.69 (controls)	JIA group the mean level of serum 25(OH)D was much lower than in the control group. It shows much lower levels of 25(OH)D in children with poly-articular JIA (RF negative) and systemic JIA(SJIA) which was statistically significant. Negative relationship between 25(OH)D level and disease duration.	Five subtypes of JIA patients and their severity, poly-articular RF negative (30%), systemic JIA (27%), ERA (23%), oligo-articular JIA (13%) and poly- articular RF positive JIA (7%).
Munekata R, 2013	The chi-square test Fisher test was applied to evaluate the association between dichotomous variables. The normality of continuous variables was established by the Kolmogorov-Smirnov test and is reported as means ± SD. The Student t-test was used to compare groups regarding the variables under study. Pearson’s correlation coefficient was used for the quantitative variables with normal distributio…	25.70 ng/ml± 8.65 (JIA) 26.92 ng/ml± 7.62 (controls)	No differences in serum 25(OH)D, PTH or phosphorus concentrations were observed between the JIA and control groups. In this study involving patients with JIA, we found a high frequency of 25(OH)D insufficiency and deficiency; however, these findings did not differ significantly between patients and controls.	NA
Sengler C, 2018	Serum 25(OH)D levels were compared by the paired t test, and the categories of serum 25(OH)D levels between patients and controls were compared by conditional logistic regression analyses.	Male (n = 117) 22.7 (10) 54 (49) 26 (24) 18.5 (11) 68 (62) 14 (13) Female (n = 243) 22.8 (10) 104 (42) 49 (20) 20.1 (11) 153 (62) 43 (17)	Vitamin D deficiency was common in patients with JIA and even more common in their peers from the general population – 25(OH)D deficiency was associated with higher JIA disease activity. Our finding that vitamin D deficiency is even more common in control subjects than in patients with JIA is somehow unexpected and cannot be easily explained because we controlled for the possible influencing fact…	ILAR categories Systemic JIA (n = 15) 21.8 (12) 5 (33) 2 (13) Oligoarthritis (n = 173) 23.3 (8) 29 (17) 14 (8) Polyarthritis, rheumatoid factor negative (n = 96) 20.9 (8) 32 (33) 4 (4) Polyarthritis, rheumatoid factor positive (n = 5) 23.7 (9) 1 (20) 1 (20) Enthesitis-related arthritis (n = 30) 21.1 (6) 8 (27) 1 (3) Psoriatic arthritis (n = 18) 22.4 (7) 6 (33) 0 (0) Other arthritis (n = 23) 20.3 …
Szymanríska-Kałuza J, 2013	Two-sample Parametric Student’s t-test for means and non-parametric Mann-Whitney U-test were used. Verification of normal distribution was performed using the Kolmogorov-Smirnov test. Two-sided tests were used for the analysis, and p < 0.05 was accepted as the statistical significance threshold. The analysis of the correlation between the studied parameters in the study group was performed by cal…	The concentration of 1,25(OH)2D in the serum of children with the disease was statistically significantly lower compared to the children in the control group (34.86 ±17.14 pg/ml vs. 48.47 ±17.99 pg/ml, p = 0.0015 on average, respectively). However, the concentrations of 25(OH)D in both groups were comparable (17.36 ±8.44 ng/ml vs. 17.36 ±16.29 ng/ml on average), but lower than the recommended rat…	Our results confirm the data on commonly occurring vitamin D deficiency in the developmental age population, which indicates the need for proper supplementation. Our finding – insufficiency of 25(OH)D as well as lower level of 1,25(OH)2 D compared to healthy children can be the prerequisite for routine evaluation of metabo- lites of vitamin D in patients with JIA. There were no correlations betwe…	NA
Wulandari D, 2020	t-test	18+-7.87 ng/mL, less than 27.38+-6.39 ng/mL the control group	Vitamin D serum level was lower in the JIA group compared to the healthy control group (p=0.000). Among 26 JIA patients, 61.5% were deficient, 30.8% were insufficient, and 7.7% had normal vitamin D.	Low level of vitamin D in JIA patients was inversely related to higher CRP and disease activity, suggesting that vitamin D supplementation could be have potential role in JIA treatment.
